# Supplementary material for: Insights into the inhibition of protospacer integration via direct interaction between Cas2 and AcrVA5
Source: Nat Commun. 2024 Apr 16;15:3256. doi: 10.1038/s41467-024-47713-7 (PMC11021501; doi:10.1038/s41467-024-47713-7)
Supplement: Supplementary file 4 — Source data [file 41467_2024_47713_MOESM4_ESM.xlsx]

## Sheet: Figure 1b
Figure 5d

## Sheet: Figure 4a
For peptide of DSIVK(Ac)SIEK, the fragmentation evidence is listed.								For peptide with residue acetylated, the modification locus is listed.
	Residue	Mass	b	y				Peptide locus	Sequence	Modification	Site	Missed Cleavage	Obs MW	z	Sc
	D	115.027	116.032	1060.59				38.001	YLIKSGFIMQQK	Acetyl	Acetyl@29	missed K-$@4	1496.8	2	16
	S	87.032	203.066	945.562				62.001	SVYSKLVLNLTNR	Acetyl	Acetyl@37	missed K-S@8	1543.79	2	20
	I	113.084	316.15	858.529				73.001	SVYSKLVLNLTNR	Acetyl	Acetyl@42	missed K-L@5	1547.86	2	20
	V	99.0684	415.219	745.445				74.001	SVYSKLVLNLTNR	Acetyl	Acetyl@38	missed K-L@5	1620.88	2	16
	K(Ac)	170.106	585.324	646.377				84.001	LVLNLTNR	Acetyl	Acetyl@43		983.578	2	12
	S	87.032	672.356	476.272				91.001	DSIVKSIEK	Acetyl	Acetyl@55	missed K-L@5	1059.58	2	15
	I	113.084	785.44	389.24				93.001	SIEKNKPPEGLVEVLTVTEK	Acetyl	Acetyl@59	missed K-N@4	2251.23	3	32
	E	129.043	914.489	276.155				110.001	NKPPEGLVEVLTVTEKQYAK	Acetyl	Acetyl@75	missed K-Q@16	2284.23	3	30
	K	128.095	1042.58	147.113				171.001	MEIIIGESK	Acetyl	Acetyl@80		1060.55	2	14

## Sheet: Peptides, Plasmids and Nucleic 
Peptides, Plasmids and Nucleic acids used in this study	SOURCE	IDENTIFIER
Peptides
AcrVA5-peptide-1: MKIELSGGYICYSIE	Sangon Biotech	N/A
AcrVA5-peptide-2: EDEVTIDMVEVTTKR	Sangon Biotech	N/A
AcrVA5-peptide-3: QGIGSQLIDMVKDVA	Sangon Biotech	N/A
AcrVA5-peptide-4: REVGLPIGLYAYPQD	Sangon Biotech	N/A
AcrVA5-peptide-5: DSISQEDLIEFYFSN	Sangon Biotech	N/A
AcrVA5-peptide-6: DFEYDPDDVDGRLMRWS	Sangon Biotech	N/A
Oligonucleotides
Primer: Cas2-WT Forward(BamHI): GTTACAGGATCCATGAGAGTCATCGTTTTTTTT	Sangon Biotech	N/A
Primer: Cas2-WT Reverse(XhoI): GTACACTCGAGTTATCATCATAGAACAACAAGCCT	Sangon Biotech	N/A
Primer: Cas2-E15A Forward: GTTACAGGATCCATGAGAGTCATCGTTTTTTTTGATTTACCCGTAATAACACCCcaaAATAGGCATAATTATTCG	Sangon Biotech	N/A
Primer: Cas2-E15A Reverse: GTACACTCGAGTTATCATCATAGAACAACAAGCCT	Sangon Biotech	N/A
Primer: Cas2-K42A Forward: CAAAAGTCGGTTTATTCAgcaTTGGTTTTAAATCTTACA	Sangon Biotech	N/A
Primer: Cas2-K42A Reverse: TGTAAGATTTAAAACCAAtgcTGAATAAACCGACTTTTG	Sangon Biotech	N/A
Primer: Cas2-L45A Forward: GTTTATTCAAAATTGGTTgcaAATCTTACAAATAGAGAC	Sangon Biotech	N/A
Primer: Cas2-L45A Reverse: GTTTATTCAAAATTGGTTgcaAATCTTACAAATAGAGAC	Sangon Biotech	N/A
Primer: Cas2-K55A Forward: AGAGACTCTATTGTAgcaAGTATAGAGAAGAATAAACCT	Sangon Biotech	N/A
Primer: Cas2-K55A Reverse: AGGTTTATTCTTCTCTATACTtgcTACAATAGAGTCTCT	Sangon Biotech	N/A
Primer: Cas2-S56A Forward: AGAGACTCTATTGTAAAAgcaATAGAGAAGAATAAACCT	Sangon Biotech	N/A
Primer: Cas2-S56A Reverse: AGGTTTATTCTTCTCTATtgcTTTTACAATAGAGTCTCT	Sangon Biotech	N/A
Primer: Cas2-K59A Forward: ATTGTAAAAAGTATAGAGgcaAATAAACCTCCAGAAGGC	Sangon Biotech	N/A
Primer: Cas2-K59A Reverse: GCCTTCTGGAGGTTTATTtgcCTCTATACTTTTTACAAT	Sangon Biotech	N/A
Primer: Cas2-E64Q Forward: GAGAAGAATAAACCTCCACAAGGCTTGGTTGAAGTATTA	Sangon Biotech	N/A
Primer: Cas2-E64Q Reverse: TAATACTTCAACCAAGCCTTGTGGAGGTTTATTCTTCTC	Sangon Biotech	N/A
Primer: Cas1 Forward (BamHI): GTTACAGGATCCATGAGTTGGAGAACCGTT	Sangon Biotech	N/A
Primer: Cas1 Reverse (XhoI): GTACACTCGAGTTATCACTATAACTCATTTCGGTA	Sangon Biotech	N/A
Primer: AcrVA5 Forward(BamHI): GTTACAGGATCCATGAAAATCGAACTATCAGG	Sangon Biotech	N/A
Primer: AcrVA5 Reverse(XhoI): GTACACTCGAGTTATCATTAGCTCCATCTCATCAAG	Sangon Biotech	N/A
Primer: AcrVA5-Cas2-Forward-1 (NdeI):GTTACACATATGATGAGAGTCATCGTTTTTTTT	Sangon Biotech	N/A
Primer: AcrVA5-Cas2-Reverse-1 (XhoI):GTACACTCGAGTTATCATCATAGAACAACAAGCCT
Primer: AcrVA5-AcrVA5-Forward-2 (BamHI):GTTACAGGATCCATGAAAATCGAACTATCAGG	Sangon Biotech	N/A
Primer: AcrVA5-AcrVA5-Reverse-2 (NotI):GTACAGCGGCCGCTTATCATTAGCTCCATCTCATCAAG
Primer: pCRISPR Forward (EcoRI):ACGTCGAATCCCAATAAATACTTCTCATGGTAGTA	Sangon Biotech	N/A
Primer: pCRISPR Reverse (AflIII):ACGTCACATGTATTGTTCGGTAAAATTCCACCTTTTG	Sangon Biotech	N/A
Primer: spacer7-Reverse: ATTAGCAACATCGCGTTG	Sangon Biotech	N/A
Protospacer-Forward: GACAGAGTTACTACTCGTTCTGGCTCTGTC	Sangon Biotech	N/A
Protospacer-Reverse: GACAGAGCCAGAACGAGTAGTAACTCTGTC	Sangon Biotech	N/A
Recombinant DNA
pCRISPR	This study	N/A
pET32a-Cas2 (WT)	This study	N/A
pET32a-Cas2 (E15A)	This study	N/A
pET32a-Cas2 (K42A)	This study	N/A
pET32a-Cas2 (L45A)	This study	N/A
pET32a-Cas2 (K55A)	This study	N/A
pET32a-Cas2 (K59A)	This study	N/A
pET32a-Cas2 (E64Q)	This study	N/A
pET-Duet-Cas2-AcrVA5	This study	N/A
pET28b-Cas1	This study	N/A
pET28b-AcrVA5	This study	N/A
